# Supplementary material for: Characterization of broad-host-range Salmonella phage GSP006 and its efficacy in controlling Salmonella Pullorum contamination in poultry feed and drinking water
Source: BMC Biotechnol. 2026 Jan 15;26:19. doi: 10.1186/s12896-026-01100-w (PMC12892657; doi:10.1186/s12896-026-01100-w)
Supplement: Supplementary file 3 — Supplementary Material 3 [file 12896_2026_1100_MOESM3_ESM.xlsx]

## Sheet: Sheet1
Table S4. GenBank accession no.
Phage name	GenBank accession no.
Salmonella phage GSP006	PV890987.1
Salmonella phage T102	NC_073211.1
Pseudomonas phage vB_PsS_LDT325	PP389045.1
Salmonella phage vB_SalS_ABTNLsp11241	MW790495.1
Salmonella phage PIZ SAE-01E2	MN336266.1
Salmonella phage GSP162	ON855041.1
Proteus phage ABTNLP14	PQ766629.1
Salmonella phage SE2	NC_016763.1
Salmonella phage PhiSEP1	OL944021.1
Salmonella phage vB_SenS-Ent2	NC_023608.1
Salmonella phage vB_SpuP_Spp11	MN722429.1
Salmonella phage vB_SenS_S528	NC_073190.1
Salmonella phage vB_SalP_QS	PP537161.1
Salmonella phage SP_4	OR001929.1
Salmonella phage vB_SgulP_SP580	PQ241077.1
Salmonella phage GRNsp6	ON526838.1
Salmonella phage PJNS016	PP723078.1
Salmonella phage vB-SeS-01	OP494211.1
Salmonella phage vB_Sen_S3P	PV021103.1
Salmonella phage vB_SpuS_Sp4	MH358359.1
Salmonella phage vB_SenS_PS1	OM210019.1
Salmonella phage vB_SalP_LDW16	NC_073194.1
Escherichia phage vB_EcoS-Ro145c2YLVW	NC_073322.1
Escherichia phage vB_EcoS_HSE2	MG252615.1
Escherichia phage K1ind3	GU196281.1
Escherichia phage vB_EcoS_fTaEco01	MT711527.1
Escherichia phage vB_EcoS-UTI89UKE1	NC_107013.1
Escherichia phage K1H	NC_027994.1
Salmonella virus VSiP	NC_069153.1
Salmonella virus VSiA	MN393079.1
Salmonella phage vB_SenS_S532	NC_073188.1
Salmonella phage vB_SalS-S10	NC_073193.1
